# Supplementary material for: Diagnostic Performance of ChatGPT-5 for Detecting Pediatric Pneumothorax on Chest Radiographs: A Multi-Prompt Evaluation
Source: Diagnostics (Basel). 2026 Jan 11;16(2):232. doi: 10.3390/diagnostics16020232 (PMC12839758; doi:10.3390/diagnostics16020232)
Supplement: Supplementary file 1 [file diagnostics-16-00232-s001.zip]

Archive with 1 entries (1 files):
- diagnostics-4054499-supplementary.pdf
